# Supplementary material for: Impact of Oral Hygiene Practices in Reducing Cardiometabolic Risk, Incidence, and Mortality: A Systematic Review
Source: Int J Environ Res Public Health. 2024 Oct 4;21(10):1319. doi: 10.3390/ijerph21101319 (PMC11508105; doi:10.3390/ijerph21101319)
Supplement: Supplementary file 1 [file ijerph-21-01319-s001.zip]

Archive with 1 entries (1 files):
- ijerph-3225026-supplementary.pdf
